# Supplementary material for: Perceived discrimination and contextual problems among children and adolescents in northern Chile
Source: PLoS One. 2021 Feb 19;16(2):e0246998. doi: 10.1371/journal.pone.0246998 (PMC7894936; doi:10.1371/journal.pone.0246998)
Supplement: S1 File — (XLSX) [file pone.0246998.s001.xlsx]

## Sheet: Hoja1
	Variable Name	Detail
	CodCole	code school
	AGE	AGE
	GENDER	GENDER
	NACION	NATIONALITY
	CURSO	grade
	ETNIA	ETNIA
	IET1	ETHNIC IDENTITY item 1
	IET2	ETHNIC IDENTITY item 2
	IET3	ETHNIC IDENTITY item 3
	IET4	ETHNIC IDENTITY item 4
	IET5	ETHNIC IDENTITY item 5
	IET6	ETHNIC IDENTITY item 6
	AUCOL1	Collective self-esteem item1
	AUCOL2	Collective self-esteem item2
	AUCOL3	Collective self-esteem item3
	AUCOL4	Collective self-esteem item4
	AUCOL5	Collective self-esteem item5
	AUCOL6	Collective self-esteem item6
	AUCOL7	Collective self-esteem item7
	AUCOL8	Collective self-esteem item8
	EDS1	Everyday Discrimination item1
	EDS2	Everyday Discrimination item2
	EDS3	Everyday Discrimination item3
	EDS4	Everyday Discrimination item4
	EDS5	Everyday Discrimination item5
	EDS6	Everyday Discrimination item6
	EDS7	Everyday Discrimination item7
	EDS8	Everyday Discrimination item8
	EDS9	Everyday Discrimination item9
	PD_CTX	total contextual problems
	PD_FAM	total family problems
	PD_ESC	total school problems
	PD_COM	total peers problems
	PD_INC	inconsistency scale total
	ESCX1	school problems item1
	FAMX1	family problems item1
	COMX1	peers problems item1
	ESCX2	school problems item2
	ESCX3	school problems item3
	COMX2	peers problems item2
	FAMX2	family problems item2
	FAMX3	family problems item3
	COMX3	peers problems item3
	FAMX4	family problems item4
	COMX4	peers problems item4
	ESCX4	school problems item4
	ESCX5	school problems item5
	FAMX5	family problems item5
	COMX5	peers problems item5
	ESCX6	school problems item6
	COMX6	peers problems item6
	FAMX6	family problems item6
	ESCX7	school problems item7
	COMX7	peers problems item7
	FAMX7	family problems item7
	FAMX8	family problems item8
	DepED	type of shcool
	ID_ETNIC	total ethnic identity
	ACOLECT	total collective self-esteem
	EDST	total everyday discrimination scale
